# Supplementary material for: Development and Validation of the Therapeutic Communication Scale in Nursing Students
Source: Healthcare (Basel). 2024 Feb 3;12(3):394. doi: 10.3390/healthcare12030394 (PMC10855793; doi:10.3390/healthcare12030394)
Supplement: Supplementary file 1 [file healthcare-12-00394-s001.zip]

Archive with 1 entries (1 files):
- healthcare-2775547-supplementary.pdf
